# Supplementary material for: Paraspinal muscle degeneration and lower bone mineral density as predictors of proximal junctional kyphosis in elderly patients with degenerative spinal diseases: a propensity score matched case–control analysis
Source: BMC Musculoskelet Disord. 2022 Nov 23;23:1010. doi: 10.1186/s12891-022-05960-z (PMC9694918; doi:10.1186/s12891-022-05960-z)
Supplement: Supplementary file 1 — Additional file 1. [file 12891_2022_5960_MOESM1_ESM.xlsx]

## Sheet: Sheet1
Match id	PS	gender(1=male, 0=female)	age	BMI	History of Smoking(1=yes, 0=no)	SVA	PJK(1=yes, 0=no)	UIV localtion	UIV (1=thoracic, 2=lumbar)	levels fused	rCSA-ES	rCSA-MF	fi ES	fi MF	CT value
1	0.68374	0	78	28.13	0	2.69	0	11	1	6	20.79	1.09	0.4216	0.5671	226.5
1	0.69265	0	77	25.92	0	3.37	1	9	1	9	7.91	2.6	0.545	0.6012	75.9
12	0.68765	0	75	28.51	0	4.61	0	10	1	8	12.69	1.49	0.445	0.5095	136.2
12	0.69814	1	87	23.88	1	1.3	1	2	2	3	14.04	3.88	0.6096	0.6339	166.1
13	0.35067	0	67	26.17	0	2.85	0	9	1	9	13.56	5.65	0.3615	0.6609	99.2
13	0.3628	1	68	30.23	1	6.49	1	12	1	4	11.11	3.77	0.5314	0.3641	119.2
14	0.47504	0	68	29.3	0	3.02	0	10	1	8	18.18	3.62	0.449	0.5545	139.3
14	0.48997	1	76	27.68	1	6.65	1	12	1	3	8.09	4.16	0.3883	0.6005	109.6
16	0.48762	0	71	29.3	0	8.57	0	10	1	6	10.17	4.62	0.4728	0.545	109.4
16	0.4906	0	81	24.77	0	4.39	1	3	2	3	8.59	4.85	0.5314	0.5309	87.4
17	0.43256	0	71	28.07	0	5.15	0	9	1	6	11.44	2.26	0.3721	0.5374	132.5
17	0.43841	0	66	35.86	0	10.61	1	2	2	3	11.67	6.99	0.7642	0.5721	92
26	0.75373	1	73	30.04	1	4.81	0	8	1	9	8.15	2.29	0.3168	0.6492	127.6
26	0.76967	0	79	33.3	0	1.8	1	3	2	3	11.86	4.75	0.2911	0.6507	73.7
31	0.53394	0	72	27.34	0	3.58	0	10	1	8	13.13	2.35	0.4335	0.516	131.5
31	0.54437	1	74	26.18	0	1.36	1	10	1	7	12.15	4.93	0.5851	0.6382	84.2
38	0.42664	0	77	24.12	0	3.55	0	11	1	5	16.94	3.02	0.4808	0.4806	137.6
38	0.4451	0	79	25.39	0	4.25	1	3	2	3	12.88	4.38	0.5081	0.6182	61.9
39	0.26025	0	67	24.88	0	4.28	0	10	1	8	10.39	8.89	0.2653	0.5695	116.3
39	0.27212	1	68	29.3	0	3.63	1	3	2	3	10.41	2.5	0.4928	0.6622	103
44	0.39763	1	74	27.55	0	3.77	0	2	2	3	15.55	4.75	0.3923	0.4943	214.7
44	0.38271	1	72	28.52	0	10.86	1	10	1	3	14.95	4.58	0.4804	0.5359	81.1
48	0.19915	1	68	27.04	1	2.1	0	2	2	3	20.94	1.74	0.5792	0.4871	123.4
48	0.19644	0	72	23.12	0	11.91	1	9	1	4	11.25	1.27	0.4899	0.5095	117.7
50	0.12597	1	66	25.65	0	1.74	0	2	2	3	13.56	2.44	0.4503	0.3578	126.2
50	0.13133	1	74	19.38	0	4.67	1	3	2	3	11.72	5.3	0.4569	0.5911	116.2
59	0.15253	0	69	24.19	0	8.01	0	2	2	4	17.33	1.95	0.3606	0.5186	154.6
59	0.16798	1	73	21.8	0	5.58	1	2	2	3	12.49	1.49	0.6246	0.5199	51.4
62	0.3719	1	80	20.96	1	5.62	0	2	2	4	31.02	1.06	0.4216	0.5671	114.7
62	0.35571	0	68	31.22	0	14.98	1	2	2	4	11.63	1.97	0.5106	0.5995	80.5
65	0.50241	0	79	25.58	1	10.38	0	2	2	4	10.16	3.81	0.3245	0.6095	74
65	0.51855	0	77	26.17	0	7.73	1	12	1	5	19.99	4.14	0.4376	0.6514	145.4
73	0.21515	1	73	22.41	0	2.71	0	2	2	4	22.01	2.92	0.4113	0.5341	114
73	0.22204	1	70	26.17	0	5.83	1	3	2	3	11.46	3.68	0.2586	0.6097	201.4
77	0.56872	0	79	27.06	0	3.74	0	2	2	4	11.68	2.22	0.3721	0.5374	125.7
77	0.57822	0	76	29.41	0	4.09	1	12	1	4	9.61	2.77	0.2583	0.5835	92.2
81	0.3388	1	72	27.78	1	1.59	0	2	2	3	20.13	2.87	0.4162	0.5359	102.8
81	0.32031	0	85	17.54	0	1.29	1	3	2	3	11.04	3.11	0.6325	0.4662	67.1
84	0.16214	1	68	25.65	1	3.35	0	2	2	3	16.47	1.29	0.5373	0.4639	100.8
84	0.1816	0	67	28.07	0	4.12	1	3	2	3	9.99	4.61	0.4377	0.6311	96
93	0.24347	0	70	27.68	0	4.25	0	2	2	3	3.4	1.19	0.3745	0.5191	96
93	0.22964	1	65	29.41	1	2.56	1	2	2	4	7.65	4.42	0.4948	0.6023	92
94	0.15817	0	71	23.88	0	4.03	0	2	2	3	12.87	3.45	0.4285	0.4436	134.9
94	0.16966	0	68	25.71	0	13.92	1	2	2	4	11.83	3.13	0.6533	0.5439	71.2
97	0.41685	0	72	30.47	0	5.91	0	2	2	3	30.22	1.98	0.3606	0.5186	215.9
97	0.41419	0	69	32.86	0	2	1	3	2	3	9.93	3.74	0.5619	0.643	90.3
120	0.43537	0	66	33.62	0	2.38	0	1	2	5	15.3	4.91	0.3846	0.6135	129.9
120	0.44908	1	76	26	1	5.15	1	1	2	4	18.76	4.39	0.2885	0.678	102.9
122	0.60852	0	77	28.52	0	6.59	0	1	2	5	13.1	1.47	0.3789	0.5556	154.8
122	0.6013	0	79	28.89	0	6.2	1	3	2	3	10.46	4.09	0.4816	0.592	77
134	0.41568	1	79	23.88	1	9.44	0	3	2	3	8.66	1.62	0.3698	0.5716	63.9
134	0.4117	0	68	33.62	0	7.01	1	3	2	3	17.04	1.52	0.5692	0.5493	147.5
138	0.36055	0	77	25.07	0	4.59	0	3	2	3	12.22	1.26	0.4659	0.5454	130.7
138	0.37833	0	71	24.65	0	4.47	1	10	1	8	5.88	3.08	0.4509	0.6663	101.9
140	0.23324	1	69	27.34	1	8.56	0	3	2	3	7.87	4.77	0.4762	0.508	80.7
140	0.25204	0	67	29.3	0	8.82	1	2	2	4	13.15	2.78	0.3476	0.6625	114.2
142	0.07384	0	65	24.03	0	3.09	0	3	2	3	8.86	3.4	0.428	0.528	85.6
142	0.05565	1	65	21.51	1	3.99	1	3	2	3	10.49	4.49	0.3958	0.5892	168.3
144	0.27574	0	76	23.71	0	8.11	0	3	2	3	10.75	3.91	0.4227	0.5318	245.4
144	0.28345	0	72	27.19	0	2.92	1	3	2	3	15.07	3.69	0.3823	0.5487	140.4
152	0.33927	0	70	30.27	0	5.12	0	3	2	3	12.77	2.23	0.4267	0.5121	149.8
152	0.32347	0	71	26.57	0	4.2	1	11	1	5	8.85	5.3	0.4107	0.5627	78.1
154	0.29833	0	72	27.59	0	3.43	0	3	2	3	6.86	3.08	0.5186	0.5994	88.1
154	0.29758	1	68	26.42	0	5.74	1	10	1	6	12.81	2.94	0.2826	0.6247	120.2
156	0.21628	0	74	23.56	0	2.91	0	3	2	3	13.18	3.11	0.4267	0.5121	138.3
156	0.20925	0	69	26.01	0	6.4	1	10	1	4	12.82	2.52	0.4842	0.4002	89.8
165	0.09822	1	70	20.83	1	1.6	0	3	2	3	43.99	1.72	0.5792	0.4871	111
165	0.11718	1	68	23.56	1	4.15	1	3	2	3	16.7	1.86	0.3884	0.593	147.5
201	0.05842	0	65	22.64	0	3.16	0	2	2	3	21.85	3.56	0.5394	0.4347	143.5
201	0.047	0	66	20.55	0	1.78	1	3	2	3	9.71	1.56	0.3669	0.5958	156
205	0.29285	0	74	25.81	0	4.91	0	3	2	3	12.21	4.53	0.3288	0.5491	93.3
205	0.28406	1	68	29.63	1	2.04	1	3	2	3	20.95	2.14	0.2903	0.5162	119.8
208	0.68869	0	70	38.05	0	9.5	0	9	1	3	7.58	8.09	0.2937	0.611	79.2
208	0.70772	0	71	38.05	0	12.05	1	3	2	3	15.22	7.22	0.4042	0.6854	85.4
214	0.29181	0	70	29.05	0	2.14	0	3	2	3	11.3	3.35	0.4404	0.5545	66.4
214	0.27448	1	70	26.33	1	12.19	1	12	1	4	10.73	4.97	0.4915	0.6451	109.4
215	0.14212	0	67	26.45	0	10.27	0	2	2	3	18.24	4.85	0.4627	0.4223	151.9
215	0.131	0	68	25.11	0	11.81	1	3	2	3	15.92	3.18	0.5176	0.5545	117.3
220	0.35637	0	66	32.87	0	6.74	0	2	2	4	4.88	2.91	0.3283	0.5693	104.6
220	0.36015	0	70	26.12	0	5.27	1	9	1	7	16.42	2.41	0.4695	0.6255	201.4
226	0.25365	0	66	31.25	0	2.19	0	3	2	3	13.39	2.93	0.4771	0.4595	129.1
226	0.26584	0	66	29.43	0	2.03	1	1	2	5	9.9	3.25	0.3687	0.6744	93.1
230	0.41335	0	72	30.39	0	1.35	0	3	2	3	10.5	5	0.4676	0.5946	79.1
230	0.39422	1	69	30.47	0	3.56	1	2	2	4	11.46	5.08	0.2606	0.6097	118.2
240	0.59566	1	74	32	0	7.23	0	3	2	3	16.33	6.79	0.2561	0.6208	160.1
240	0.61219	0	73	28.3	0	9.02	1	10	1	8	6.64	4.97	0.5321	0.5416	118
241	0.48957	0	74	29.38	0	2.97	0	2	2	4	13.51	4.99	0.4618	0.5978	142.1
241	0.47457	0	75	28.23	0	3.88	1	1	2	4	10.29	2.28	0.5947	0.6978	65.6
244	0.28459	0	67	30.22	0	9.18	0	2	2	4	4.7	3.99	0.4789	0.495	135.2
244	0.289	1	70	28.13	0	3.31	1	3	2	3	9.85	4.44	0.6816	0.6195	92.4
245	0.25204	0	67	29.3	0	5.49	0	2	2	4	10.97	9.11	0.4246	0.527	137.4
245	0.27113	0	69	29.3	0	5.3	1	3	2	3	16.19	3.2	0.5099	0.5098	83.6
247	0.26143	0	70	25.72	0	5.58	0	12	1	5	19.8	3.38	0.4951	0.5273	121.5
247	0.27805	0	70	27.59	0	1.47	1	1	2	4	11.13	2.77	0.5027	0.5121	134
248	0.23223	1	68	27.04	0	5.12	0	2	2	4	11.6	10.54	0.4168	0.5096	104.1
248	0.21897	1	65	29.07	1	7.65	1	2	2	4	10.75	2.22	0.6079	0.5825	79.7
249	0.38471	0	72	27.24	0	8.13	0	9	1	5	15.5	1.55	0.4543	0.6182	154.6
249	0.39325	0	73	29.11	0	4.16	1	3	2	3	5.88	2.08	0.4677	0.6663	106.8
251	0.29329	0	72	26.37	0	9.98	0	2	2	4	13.78	2.9	0.4224	0.5471	95.8
251	0.3069	0	71	27.23	0	4	1	10	1	4	11.71	2.19	0.5367	0.4595	110.1
252	0.3205	1	71	25.65	0	13.74	0	10	1	5	9.21	3.35	0.4285	0.4436	106.1
252	0.31281	0	66	32.87	0	5.59	1	3	2	3	11.27	2.7	0.4325	0.4937	110.1
256	0.11193	0	68	21.63	0	4.35	0	12	1	5	24.91	9	0.264	0.5162	129.4
256	0.09582	1	66	22.86	0	4.63	1	2	2	4	11.21	2.09	0.5141	0.516	140.4
261	0.51614	0	73	30.47	0	9.06	0	10	1	4	10.59	4.5	0.4725	0.5723	114.5
261	0.52279	0	75	29.3	0	11.9	1	2	2	4	8.3	4.3	0.4299	0.661	90.7
262	0.58159	0	79	25.95	0	9.91	0	10	1	5	16.11	1.77	0.6033	0.5585	90.1
262	0.57519	0	70	29.9	0	4.03	1	10	1	8	11.16	3.8	0.718	0.6765	126.5
265	0.11351	0	75	18.17	0	14.01	0	10	1	3	16.75	5.8	0.3431	0.4905	129.1
265	0.10253	0	69	21.67	0	3.96	1	1	2	4	17.76	3.3	0.5218	0.524	120.2
268	0.73563	0	80	26.04	0	9.53	0	3	2	8	14.76	4.77	0.5214	0.5312	62.1
268	0.73243	0	86	25.39	0	4.53	1	2	2	4	11.33	4.57	0.4791	0.6451	110.8
269	0.2006	0	65	29.3	0	1.48	0	3	2	4	13.28	1.82	0.3458	0.506	113.2
269	0.18857	1	73	22.58	0	2.38	1	1	2	3	13.77	1.76	0.551	0.629	105.1
272	0.71066	0	83	27.24	0	8.97	0	3	2	4	14.22	2.37	0.6036	0.7291	110.5
272	0.71205	1	78	28.03	0	8.99	1	12	1	6	11.46	4.33	0.5345	0.6541	104.1
275	0.64547	0	81	28.3	0	8.85	0	3	2	3	8.7	9.61	0.2831	0.6711	105.3
275	0.63982	0	70	37.15	0	8.9	1	3	2	3	11.78	2.31	0.5685	0.633	126.8
278	0.59847	1	81	26.03	1	-2.39	0	12	1	3	11.99	4.43	0.4819	0.578	63.5
278	0.59594	0	78	26.01	0	8.38	1	10	1	6	9.51	2.06	0.3555	0.5958	157.3
280	0.3281	1	67	29.11	0	3.66	0	10	1	5	18.63	5.04	0.3831	0.5102	131.1
280	0.32747	0	78	23.44	0	7.01	1	3	2	3	13.78	4.12	0.4485	0.5416	60.4
290	0.22011	0	66	30.22	0	6.36	0	2	2	3	7.92	2.45	0.5015	0.5297	108.3
290	0.23122	0	67	28.67	0	4.75	1	2	2	4	19.6	1.72	0.468	0.6725	118.5
292	0.55647	1	74	31.11	0	4.34	0	2	2	3	11.36	2.26	0.3221	0.5096	132.1
292	0.5701	0	80	27.36	0	-1.89	1	3	2	3	6.33	1.57	0.4936	0.6451	138.1
293	0.10399	0	68	23.66	0	4.05	0	3	2	3	10.65	9.75	0.4246	0.527	161.7
293	0.10838	0	65	23.88	0	2.1	1	12	1	5	8.3	4.3	0.4271	0.661	96.8
294	0.23117	0	71	26.17	0	10.4	0	9	1	3	6.91	2.85	0.4789	0.495	144.7
294	0.23788	1	68	28.3	1	11.33	1	3	2	3	12.16	5.08	0.4414	0.6385	77.4
296	0.26699	1	68	28.07	0	5.23	0	2	2	4	13.53	2.93	0.4943	0.5742	80.4
296	0.28459	0	67	30.22	0	7.52	1	2	2	4	6.36	2.86	0.5905	0.5838	88.2
298	0.30714	0	72	25.65	0	5.74	0	1	2	5	9.78	3.6	0.5221	0.5451	116.8
298	0.29486	0	76	24.23	0	0.19	1	3	2	3	17.59	3	0.5566	0.5273	115.8
305	0.71736	0	74	35.86	0	4.22	0	3	2	3	14.4	3.56	0.3701	0.7052	84.5
305	0.72471	0	75	34.16	0	2	1	2	2	4	7.89	3.57	0.3989	0.5881	117.8
306	0.31477	1	76	23.59	0	5.72	0	10	1	3	14.47	2.61	0.4719	0.5252	108.7
306	0.2966	0	74	25.91	0	4.56	1	3	2	3	19.44	1.8	0.5418	0.5667	113.7
307	0.468	0	77	26.45	0	3.58	0	3	2	4	20.88	3.56	0.5394	0.4347	136.9
307	0.45958	1	81	22.15	0	5.93	1	1	2	4	8.78	3.32	0.3578	0.6095	108
310	0.38757	0	77	25.71	0	4.95	0	3	2	3	11.55	7.49	0.6346	0.6489	82.6
310	0.38158	0	71	28.3	0	5.47	1	1	2	5	12.11	2.76	0.5147	0.746	51.8
312	0.65412	1	79	29.3	0	2.24	0	1	2	3	14.02	4.75	0.4618	0.5978	115.2
312	0.65325	1	86	23.56	1	4.19	1	3	2	3	14.61	6.99	0.4597	0.6244	110.5
315	0.24987	1	72	21.05	0	7.19	0	2	2	7	12.93	2.3	0.5249	0.4019	150.5
315	0.24301	0	68	29.3	0	11.56	1	3	2	3	14.29	3.07	0.4141	0.5295	132.8
316	0.74748	0	84	24.97	0	4.58	0	9	1	6	11.8	1.66	0.2116	0.5651	119.8
316	0.76019	0	83	29.74	0	3.6	1	3	2	3	10.26	2.8	0.4505	0.4937	104.2
317	0.56535	0	81	25.35	0	4.5	0	2	2	4	14.2	3.78	0.5966	0.5978	106.1
317	0.55927	0	80	26.03	0	6.06	1	2	2	4	11.15	2.07	0.4989	0.5095	101.3
318	0.79742	1	83	29.01	1	3.77	0	1	2	4	16.41	1.92	0.4166	0.5701	117.9
318	0.7793	0	74	30.86	1	2.18	1	8	1	9	33.98	1.22	0.362	0.6338	96.3
319	0.70485	0	75	33.62	0	9.82	0	1	2	4	15.94	1.82	0.4166	0.5701	135.9
319	0.68907	0	83	26.67	0	4.43	1	2	2	4	8.24	4.01	0.4769	0.562	90
321	0.4874	1	73	30.39	1	12.21	0	2	2	3	15.82	3.57	0.3789	0.5295	133.4
321	0.49014	0	68	35.38	1	7.6	1	3	2	3	15.45	3.01	0.4497	0.6546	72.6
322	0.31383	0	71	26.64	0	10.53	0	2	2	5	14.06	1.71	0.5927	0.5567	133.4
322	0.33259	0	72	28.47	0	3.03	1	3	2	3	12.35	4.35	0.5878	0.7415	75.2
323	0.24681	0	70	27.78	0	10.38	0	2	2	3	22.19	2.75	0.5651	0.5351	126.8
323	0.25645	0	67	24.77	0	6.17	1	10	1	8	13.14	2.77	0.4488	0.5416	90.5
324	0.42067	0	73	29.74	0	8.95	0	1	2	3	12.19	1.29	0.4659	0.5454	229.7
324	0.41959	1	76	26.42	0	1.76	1	2	2	3	7.78	2.68	0.3244	0.59	75.3
325	0.1559	0	70	23.2	0	6.53	0	12	1	4	14.1	1.26	0.3678	0.5203	107.1
325	0.16236	1	69	23.44	0	5	1	12	1	4	15.04	3.88	0.5786	0.6339	134
326	0.51548	1	76	27.16	0	6.64	0	11	1	4	11.26	2.45	0.4881	0.4259	115.1
326	0.5266	0	80	25.3	0	8.79	1	1	2	4	6.42	1.41	0.457	0.6255	171.8
The dataset analysed in the current study. PS propansity variable, BMI body mass index, SVA sagittal vertical axis, UIV upper instrumented vertebra, rCSA relative paraspinal muscle cross area, FI fatty infiltration, MF multifidus muscle, ES erector spinae.
